# Supplementary material for: Remote ischemic conditioning counteracts the intestinal damage of necrotizing enterocolitis by improving intestinal microcirculation
Source: Nat Commun. 2020 Oct 2;11:4950. doi: 10.1038/s41467-020-18750-9 (PMC7532542; doi:10.1038/s41467-020-18750-9)
Supplement: Supplementary file 24 — Source Data File [file 41467_2020_18750_MOESM24_ESM.xlsx]

## Sheet: Figure 1
Figure1C	CD31
		Most affected aera	Less affected aera	Not affected aera	Non-NEC control
		49.8	81.4	97.9	94.9
		57.7	73.6	98.4	98.8
		39.1	70.5	98.3	99.3
		62.8	77.4	99	99.6
		71.4	90.4	93.3	99.9
	Hif1a
		Most affected aera	Less affected aera	Not affected aera	Non-NEC control
		50.2	18.6	2.1	5
		42.3	27.4	1.6	1.2
		60.9	29.5	1.7	0.7
		37.2	22.6	0.3	0.4
		18.6	9.6	0.7	0.1

## Sheet: Figure 2
		Figure 2a	HE	BF										NEC
			P5	1	1	1	0	1	0					0	1	1	1	0	0
			P6	1	0	1	1	1	0					1	1	1	1	1	2	1
			P7	0	0	1	0	0	1					1	1	2	1	1	2	1
			P8	0	0	0	1	1	1					1	2	2	1	1	2	2
			P9	0	1	1	1	0	0	1	0	1	1	1	2	3	3	3	1	2	3	1	2
		Figure 2e	BF	NEC	NEC+ S1-RIC	NEC+ S2-RIC	NEC+ S3-RIC
			0	3	0	0	2
			1	3	1	0	2
			0	2	1	1	1
			0	2	1	0	2
			1	2	0	1	3
			1	2	0	0	2
			0	2	0	1	1
			0	2	0	1	1
				1	1	0	2
				1	1	0	2
		Figure 2F		BF	NEC	NEC+S1-RIC	NEC+S2-RIC	NEC+S3-RIC
			96	0	0	0	0	0
			96	0	0	0	0	0
			96	0	0	0	0	0
			96	0	0	0	0	0
			96	0	0	0	0	0
			96	0	0	0	0	0
			96	0	0	0	0	0
			96	0	0	0	0	0
			96	0	0	0	0	0
			96	0	0	0	0
			96	0	0	0	0
			96	0	0	0	0
			96	0	0	0	0
			96	0	0	0	0
			96	0	0	0	0
			96	0	0	0	0
			96	0	0	0	0
			96	0	0	0
			96	0
			96	0
			88		1	1	1
			88		1			1
			80		1		1	1
			80		1		1	1
			72		1	1
			64		1
			56		1
		Figure 2G	eNOS KO BF	eNOS KO NEC	eNOS KO NEC+ S1-RIC	eNOS KO NEC+S2-RIC
			1		2	2
			0	3	3	3
			0	2	1	1
			0	2	2	2
			1	3	2	2
				2	2	2
		Figure 2h		eNOS KO BF	eNOS KO NEC	eNOS KO NEC+ S1-RIC	eNOS KO NEC+S2-RIC
			7.5				1
			8.5				1
			9			1
			9		1
			8			1
			6.5			1
			8.5		1
			8.5			1
			9	0	0	0	0
			9	0	0	0	0
			9	0	0	0	0
			9		0	0	0
			9		0	0	0
			9		1	0	0

## Sheet: Figure 3
		Figure 3b				BF			NEC			NEC+S1-RIC			NEC+S2-RIC
					days	Mean	SD	N	Mean	SD	N	Mean	SD	N	Mean	SD	N
				P5	5	52.95	6.38	6	55.88	7.833	7	55.38	8.99	8	57.56	7.1	10
				P6	6	67.29	9.15	8	54.54	7.987	8	59.52	9.782	8	61.64	8.23	10
				P7	7	73.75	7.858	7	56.46	8.6	10	62.67	8.045	9	64.64	10.31	9
				P8	8	80.57	6.453	8	55.94	7.877	6	66.29	5.738	9	64.48	9.34	9
				P9	9	82.08	7.257	8	54.61	8.17	7	66.25	10.73	9	66.81	11.42	8
		Figure 3c		BF	NEC	NEC+ S1-RIC	NEC+ S2-RIC
				82.18	47.7	65.73	58.82
				84.35	50.88	57.82	62.08
				91.19	45.63	69.03	66.98
				75.23	50.01	57.4	62.01
				84.3	67.12	62.71	47.4
				73.59	64.02	59.82	49.03
				81.89	49.5	56.18	64.14
				87.74	51.9	45.56	76.87
				73.59	54.03	68.82	67.61
				80.07	42.73	58.1	67.6
				93.26	65.05	74.09	52.92
				86.67	55.76	81.22	77.08
				89.1	67.64	82.66	77.83
				78.5	58.52	74.02	69.92
				90.92	50.88	79.78	83.68
				73.26	53.2		85
				69.5	43.2
					46.41
					64.47
					63.49

## Sheet: Figure 4
	Figure4b		BF	NEC	NEC+ S1-RIC	NEC+ S2-RIC
			93.9269	85.5121	100.257	96.7308
			110.088	86.2069	100.9	93.8461
			110.396	91.405	95.5353	111.923
			87.8024	78.9501	111.763	104.038
			116.83	83.6335	91.791	102.12
			120.535	94.5703	126.891	100.96
			105.687	77.5605	99.2795	96.346
			115.286	85.6408	116.958	103.65
			103.242	95.5224	97.3752	106.92
			99.0736	87.8024	104.992	95
			110.396	93.2321	102.29	100.77
			112.069	89.2692	101.5	106.92
					103.654	104.038
					108.363	92.1154
					103.191	103.654
					103.654	115.577
	Figure 4c		BF	NEC	NEC+ S1-RIC	NEC+ S2-RIC
			34.4	27.14	27.15	30.2
			33.2	26.4	28.9	32.5
			29.9	28.44	28.96	28.5
			35.1	27.8	29.37	27.1
			32.15	27.4	27.72	30.3
			29.87	26.17	28.36	32.1
			34.7	27.79	28.98	29.1
			32.46	26.8	29.55	27.4
			30.02	28.64	27.95	30.2
			34.6	28.2	30.827	32.8
			33.38	26.75	29.11	28.8
			29.8	27.84	29.96	27.8
					28.22	29.9
					29.65	32.9
					29.67	28.7
					30.247	28.2
	Figure 4d		BF	NEC	NEC+ S1-RIC	NEC+ S2-RIC
			8.72965	4.94694	5.80424	6.929
			9.53024	4.71889	6.61876	7.7853
			7.75152	5.80656	6.2929	7.14
			8.49592	4.79217	7.57172	6.001
			9.48429	4.93141	5.53958	7.3632
			8.44645	5.08688	8.01557	8.1706
			9.99472	4.70443	6.54856	6.4078
			9.5403	4.83103	8.02113	6.1119
			7.30751	6.15377	5.9745	7.6591
			9.31537	5.48396	7.83627	8.0271
			9.66089	5.23966	6.80783	6.5645
			7.81642	5.43413	7.15549	6.4901
					6.48322	7.3051
					7.48207	7.8309
					7.13455	6.7056
					7.44802	7.2187

## Sheet: Figure 5
		Figure 5b		BF	NEC	NEC+ S1-RIC	NEC+ S2-RIC
				1.5	3	0.5	1
				1.5	3	0.5	1
				1	3	1	1
				1	3	1	0
				1.5	2.5	1.5	0
				0.5	2.5	1.5	0
				0.5	2	0.5	0.5
				0	2	0	0.5
					2	1	0.5
					2	1	1.5
		Figure 5d		BF	NEC	NEC+ S1-RIC	NEC+ S2-RIC
				0.429559	0.336518	0.536143	0.544372
				0.219266	0.336518	0.318066	0.649565
				0.429559	0.421425	0.536143	0.532887
				0.219266	0.284178	0.318066	0.40482
				0.247912	0.238425	0.463543	0.6389
				0.373456	0.212491	0.669684	0.451176
				0.484931	0.166741	0.600534	0.672529
				0.501362	0.136649	0.562056	0.357296
				0.441004	0.164615	0.377837	0.369396
				0.268984	0.397444	0.456668	0.388219
				0.534001	0.301249	0.648922	0.41367
				0.524139	0.26525	0.630228	0.56864
				0.456562	0.300595	0.68377
				0.59564	0.208521	0.38697
				0.56052	0.277719	0.482754
				0.389889	0.19851	0.487805
				0.615481	0.089323	0.492022
				0.579373	0.097679	0.532116
				0.512115	0.067287
					0.110312
					0.188896
					0.198371
					0.084507
					0.093068
					0.168402
					0.23959
		Figure 5f		BF	NEC	NEC+ S1-RIC	NEC+ S2-RIC
				41.327	113.992	29.541	12.166
				71.212	101.312	24.352	47.465
				40.677	90.515	37.121	20.667
				18.368	74.248	41.485	23.333
				24.645	108.127	38.21	31.588
				28.317	64.442	43.012	24.23
				49.746	78.888	33.838	11.795
				32.298	76.398	23.537	27.138
				28.88	98.853	27.514	25.342
				36.807	118.625	15.811	45.879
				30.004	98.916	61.612	46.226
				24.705	162.423	18.028	36.878
				34.098	71.241	15.652	67.594
				64.451	101.69	32.45
				17.619	87.465	24.187
				23.836	78.795	11.402
				40.311	171.14	14.142
				41.107	85.075
				34.971	168.211
				27.858	108.433
					63.674
		Figure 5h		Control	NEC	NEC+ S1-RIC	NEC+ S2-RIC
				3	51	29	33
				2	31	18	17
				1	15	23	18
				3	22	30	10
				4	39	40	30
				1	45	16	20
				3	41	25	18
				4	34	27	10
					54	19
					61	15

## Sheet: Figure 6
	Figure 6a-c		BF	NEC	NEC+S1-RIC	NEC+S2-RIC	NEC+S1-RIC+H2S inhi	NEC+S2-RIC+H2S inhi	NEC+NaHS	NEC+NaHS+H2S inhi	NEC+S1-RIC+NO inhi	NEC+S2-RIC+NO inhi
			82.18	47.7	65.73	58.82	53.8	60.1	81.06	50.02	44.59	47.59
			84.35	50.88	57.82	62.08	47.96	54.23	69.39	56.09	44.59	49.63
			91.19	45.63	69.03	66.98	45.04	62.9	76.39	57.4	46.28	51.66
			75.23	50.01	57.4	62.01	45	71.31	81.06	56.3	49.65	53.69
			84.3	67.12	62.71	47.4	53.8	60.5	78.73	43.35	49.65	55.72
			73.59	64.02	59.82	49.03	56.72	57.86	85.7	57.3	49.65	55.72
			81.89	49.5	56.18	64.14	62.55	42.6	82.23	53.35	51.3	55.72
			87.74	51.9	45.56	76.87	55.47	44.66	72.89	56.09	51.3	59.78
			73.59	54.03	68.82	67.61	39.59	50.45	71.7	53.95	51.4
			80.07	42.73	58.1	67.6	30.84	63.37	72.8	50.5	53.03
			93.26	65.05	74.09	52.92	35.02	60.5	85.7	46.5	53.03
			86.67	55.76	81.22	77.08	35.02	68.65	78.73	49.58	57.2
			89.1	67.64	82.66	77.83	37.94	43.8	68.22	47.14
			78.5	58.52	74.02	69.92	32.1	54.7	79.88	49.03
			90.92	50.88	79.78	83.68	40.34	47	69.72
			73.26	53.2		85	68.24	52.79	72.89
			69.5	43.2			63.83	64.97
				46.41			62.72	53.75
				64.47			55	56.7
				63.49			66.91	58.96
							41.06	57.78
							59.6	64.33
							65.1	59.1
							58.1	47.29
							46.2	52.1
							54.32	42.6
							51.7	46.42
							70.18	49.3
							61.25	60.59
							72.13	50.19
							48.114	62.88
							68.25
							68
							85.45
							73.8
	Figure 6d-f		BF	NEC	NEC+S1-RIC	NEC+S2-RIC	NEC+S1-RIC+H2S inhi	NEC+S2-RIC+H2S inhi	NEC+S1-RIC+NO inhi	NEC+S2-RIC+NO inhi	NEC+NaHS	NEC+NaHS+H2S inhi
			93.9269	85.5121	100.257	96.7308	77.3077	72.9231	82.5961	83.6923	96.9231	72.1154
			110.088	86.2069	100.9	93.8461	70.1923	77.5	65.9615	70.1923	100.769	72.5961
			110.396	91.405	95.5353	111.923	72.5	85.1923	74.6154	85	99.2308	85.5769
			87.8024	78.9501	111.763	104.038	67.6923	73.2692	78.808	66.173	80.9615	78.0769
			116.83	83.6335	91.791	102.12	82.308	73.462	65	79.038	115	75.385
			120.535	94.5703	126.891	100.96	69.615	81.731	75.385	74.365	100.19	72.115
			105.687	77.5605	99.2795	96.346	71.538	90	57.5	84.2308	105.96	77.692
			115.286	85.6408	116.958	103.65	68.077	82.308	68.462	76.25	81.346	81.154
			103.242	95.5224	97.3752	106.92	86.346	73.269	75.962		114.81	72.692
			99.0736	87.8024	104.992	95	70.192	80	67.6923		106.73	70.192
			110.396	93.2321	102.29	100.77	71.154	92.5	71.3462		101.54	84.808
			112.069	89.2692	101.5	106.92	68.077	72.885	77.3077		82.308	78.654
					103.654	104.038	88.8462	72.8846			113.269	71.5385
					108.363	92.1154	70.5769	81.1538			99.8077	70.7692
					103.191	103.654	70.9615	88.2692			99.0385	106.346
					103.654	115.577	69.2308	73.0769			80.9615	82.8846
	Figure 6g-i		BF	NEC	NEC+S1-RIC	NEC+S2-RIC	NEC+S1-RIC+H2S inhi	NEC+S2-RIC+H2S inhi	NEC+S1-RIC+NO inhi	NEC+S2-RIC+NO inhi	NEC+NaHS	NEC+NaHS+H2S inhi
			8.72965	4.94694	5.80424	6.929	4.3285	5.1314	5.1808	5.113	6.8968	4.5042
			9.53024	4.71889	6.61876	7.7853	5.4005	4.8062	3.8554	4.3499	8.3596	4.3119
			7.75152	5.80656	6.2929	7.14	4.0898	6.0621	4.6603	4.6881	7.7332	5.7701
			8.49592	4.79217	7.57172	6.001	5.2969	4.5439	4.613	4.5229	6.0714	5.5558
			9.48429	4.93141	5.53958	7.3632	4.6777	5.2344	3.6203	4.559	8.7359	4.7754
			8.44645	5.08688	8.01557	8.1706	5.2771	5.5862	4.8429	4.1016	8.4659	4.3146
			9.99472	4.70443	6.54856	6.4078	4.0055	6.4468	4.3736	4.9304	8.2054	5.5284
			9.5403	4.83103	8.02113	6.1119	5.2576	5.032	3.7475	4.9672	5.9433	5.5468
			7.30751	6.15377	5.9745	7.6591	4.9438	4.558	4.8459		8.3331	4.7355
			9.31537	5.48396	7.83627	8.0271	4.8745	5.3941	6.0631		8.6375	4.23
			9.66089	5.23966	6.80783	6.5645	4.0438	6.152	4.0548		7.6638	5.7965
			7.81642	5.43413	7.15549	6.4901	5.1127	4.4879	4.9664		6.1324	5.4858
					6.48322	7.3051	4.9745	5.0878			8.1136	4.4681
					7.48207	7.8309	5.4352	5.4718			8.2798	4.234
					7.13455	6.7056	4.0329	5.9923			8.6255	7.318
					7.44802	7.2187	5.0209	4.4357			5.3109	5.7036

## Sheet: Figure 7
		Figure 7c		BF	NEC	NEC+S1-RIC	NEC+S1-RIC+H2S inhi	NEC+S1-RIC+NO inhi
				0	3	0	2	2
				1	3	1	1	2
				1	2	1	1	1
				0	2	1	1	2
				1	2	0	2	1
				1	2	0	2	3
				0	2	0
				0	2	0
					1	1
					1	1
		Figure 7e		BF	NEC	NEC+S2-RIC	NEC+S2-RIC+H2S inhi	NEC+S2-RIC+NO inhi
				0	3	0	2	2
				1	3	0	1	2
				1	2	1	1	1
				0	2	0	1	1
				1	2	1	2	2
				1	2	0	2	3
				0	2	1	2
				0	2	1
					1	0
					1	1
		Figure 7g		BF	NEC	NEC+NaHS	NEC+NaHS+H2S inhi
				0	3	0	1
				1	3	1	1
				1	2	1	2
				0	2	1	1
				1	2	2	2
				1	2	1	2
				0	2	1	2
				0	2	0	1
					1	1	2
					1	0	2

## Sheet: Figure 8
		Figure 8a		days	NEC	NEC+S1-RIC	NEC+S2-RIC	BF			Figure 8b		days	NEC	NEC+S1-RIC	NEC+S2-RIC	BF	NEC+S1-RIC+H2S inhi	NEC+S2-RIC+H2S inhi
				6	1								6	1
				6	1								6	1
				6.5	1								6.5	1
				6.5	1								6.5	1
				8	1								8	1
				8.5	1								8.5	1
				9	1								9	1
				9.5	1								9.5	1
				9.5	1								9.5	1
				9.5	1								9.5	1
				9.5	1								9.5	1
				9.5	1								9.5	1
				9.5	1								9.5	1
				9.5	1								9.5	1
				10	1								10	1
				10	1								10	1
				10	1								10	1
				10	1								10	1
				10	1								10	1
				10	1								10	1
				10.5	1								10.5	1
				10.5	1								10.5	1
				8.5		1							8.5		1
				8.5		1							8.5		1
				8.5		1							8.5		1
				9.5		1							9.5		1
				9.5		1							9.5		1
				10.5		1							10.5		1
				10		1							10		1
				10.5		1							10.5		1
				10.5		1							10.5		1
				11		1							11		1
				11		1							11		1
				11		1							11		1
				11		1							11		1
				12		1							12		1
				12		1							12		1
				12		1							12		1
				12		1							12		1
				12.5		1							12.5		1
				12.5		1							12.5		1
				8.5			1						8.5			1
				8.5			1						8.5			1
				8.5			1						8.5			1
				9.5			1						9.5			1
				9.5			1						9.5			1
				10			1						10			1
				10			1						10			1
				10			1						10			1
				10			1						10			1
				10			1						10			1
				10.5			1						10.5			1
				11			1						11			1
				11			1						11			1
				11			1						11			1
				11.5			1						11.5			1
				11.5			1						11.5			1
				11.5			1						11.5			1
				12			1						12			1
				12.5			1						12.5			1
				12.5			1						12.5			1
				13			1						13			1
				13			1						13			1
				13				0					13				0
				13				0					13				0
				13				0					13				0
				13				0					13				0
				13				0					13				0
				13				0					13				0
				13				0					13				0
				13				0					13				0
				13				0					13				0
				13				0					13				0
				13				0					13				0
				13				0					13				0
				13				0					13				0
				13				0					13				0
				13				0					13				0
				13				0					13				0
				13				0					13				0
				13				0					13				0
				13				0					13				0
				13				0					13				0
				13				0					13				0
				13				0					13				0
				13				0					13				0
				13				0					13				0
				13				0					13				0
													6.5					1
													6.5					1
													6.5					1
													6.5					1
													6.5					1
													6.5					1
													7.5					1
													8.5					1
													8.5					1
													8.5					1
													8.5					1
													9					1
													9					1
													9					1
													9					1
													9					1
													9.5					1
													9.5					1
													10					1
													10					1
													6.5						1
													7.5						1
													7.5						1
													8						1
													8						1
													8						1
													9						1
													9						1
													9						1
													9						1
													9.5						1
													9.5						1
													9.5						1
													9.5						1
													10						1
													10						1
													10						1
													10						1
													10						1
													10						1
													10.5						1

## Sheet: Supplementary Figure 1
F
	Supplementary Figure 1a				BF						NEC
				5	0.4121	0.53704	0.97629	0.78297			0.84661	0.94668	0.87862	0.67348	0.81294
				6	0.462	0.46059	0.35826	0.93791			0.58073	0.6316	0.78532	0.6473	1.0848
				7	0.42194	0.54666	0.72949	0.59769	0.49883		1.38915	0.78367	1.20602	1.32284
				8	0.07664	0.23793	0.06171	0.07338	0.4122		0.86057	1.12469		1.58536
				9	0.3279	0.47407	0.22113				1.22292	2.9043	2.34483	2.84393	2.46583
	Supplementary Figure 1b			BF	NEC	NEC+S1-RIC	NEC+S2-RIC	NEC+S3-RIC
				0.3279	3.22292	0.76506	3.31662	5.15017
				0.47407	4.9043	1.30678	1.23987	4.1365
				1.50842	2.34483	0.36276	0.2527	5.29146
				0.22113	5.84393	3.68256	1.39632	3.71401
				0.92995	6.3383	1.65369	0.6595	2.6059
				0.22283	2.46583
				0.1418
				0.88976
				0.40992
				0.21135
	Supplementary Figure 1c			eNOS KO NEC	eNOS KO NEC+ S1-RIC	eNOS KO NEC+S2-RIC
				4.41117	1.36234	3.59675
				2.95462	2.06086	4.28813
				1.73522	3.98477	1.21056
				3.09506	4.745	3.69727
				2.30911	2.03428	2.76344
				2.5742	2.44845	1.60253

## Sheet: Supplementary Figure 2
		Supplementary Figure 2a				p5			p9			p5+RIC
					0	1.0178	0.978192	1.00404	0.993243	1.09081	0.915959	1	0.971147	1.00684
					10	0.840081	0.984816	1.1576	1.17069	1.27045	1.16159	1.01851	1.00217	1.04636
					20	1.20556	1.13123	1.0785	1.38746	1.66449	1.58811	1.12158	1.21247	1.17662
					30	1.22324	0.994914	1.06784	1.86224	1.84434	1.99105	1.20997	1.24383	1.16211
					40	1.00782	1.07429	0.980609	1.42888	1.35172	1.70058	1.19546	1.22165	1.21398
					50	1.06588	0.977243	1.07794	1.44707	1.36081	1.67476	1.21331	1.25667	1.3062
		Supplementary Figure 2b				p5			p9			p5+RIC
					0	1	1	1	1	0.97	1.03	1	0.957746	1.01972
					10	1.0052	1.13513	1.00099	1.04546	1.01	1.07	1.06704	1.0169	1.03099
					20	1.02597	1.02062	0.921617	1.13493	1.14	1.17	1.09296	1.08732	1.13239
					30	1.01039	1.01092	0.883342	1.32987	1.35	1.29	1.2338	1.26479	1.19718
					40	1.02338	1.00498	0.926915	1.38312	1.3	1.44	1.24507	1.2507	1.30141
					50	0.994805	0.991039	0.924809	1.2013	1.35	1.27	1.25352	1.26479	1.27042
		Supplementary Figure 2c				p5			p9			p5+RIC
					0	1.10086	0.978192	0.925321	0.993243	1.02634	0.97174	1.0212	0.909694	1.06913
					10	0.848832	1.26895	1.15988	1.21766	1.27188	1.32991	1.18424	1.0583	1.13579
					20	1.269	1.17838	0.916054	1.7739	1.87145	1.91464	1.36819	1.46386	1.54078
					30	1.24879	1.01676	0.83323	2.46142	2.9584	2.91509	1.88095	2.03192	1.70089
					40	1.05549	1.08502	0.84251	2.01238	3.26238	2.87398	1.89249	1.95148	2.09965
					50	1.05483	0.959807	0.921932	1.9854	2.16005	2.61681	1.9469	2.05289	2.15286

[truncated: 7 more sheets: Supplementary Figure 3, Supplementary Figure 4, Supplementary Figure 5, Supplementary Figure 6, Supplementary Figure 7, Supplementary Figure 8, Supplementary Figure 9]
